# Supplementary material for: The Involvement of TRIB3 and FABP1 and Their Potential Functions in the Dynamic Process of Gastric Cancer
Source: Front Mol Biosci. 2021 Dec 9;8:790433. doi: 10.3389/fmolb.2021.790433 (PMC8696077; doi:10.3389/fmolb.2021.790433)
Supplement: Supplementary file 2 [file DataSheet2.ZIP]

Archive with 9 entries (6 files):
- Original ethical approval/
- Original ethical approval/.DS_Store
- __MACOSX/
- __MACOSX/Original ethical approval/
- __MACOSX/Original ethical approval/._.DS_Store
- Original ethical approval/Original ethical approval.doc
- __MACOSX/Original ethical approval/._Original ethical approval.doc
- Original ethical approval/Original ethical approval.jpeg
- __MACOSX/Original ethical approval/._Original ethical approval.jpeg
