# Supplementary material for: The Involvement of TRIB3 and FABP1 and Their Potential Functions in the Dynamic Process of Gastric Cancer
Source: Front Mol Biosci. 2021 Dec 9;8:790433. doi: 10.3389/fmolb.2021.790433 (PMC8696077; doi:10.3389/fmolb.2021.790433)
Supplement: Supplementary file 3 [file DataSheet1.XLSX]

## Sheet: Raw data
Number	Combined diagnosis (CG)	Combined diagnosis (EGC)	Disease group	Disease group' (GS=1, IM-GA=2, EGC=3, AGC=4)	IS-FABP1	IS-FABP1' (1=0, 2=0.5—4, 3=4.5—8, 4=9—12)	IS-FABP1'' (＞0=high=1, ≤0=low=0)	IS-TRIB3	IS-TRIB3' (1=0, 2=0.5—4, 3=4.5—8, 4=9—12)	IS-TRIB3'' (＞0=high=1, ≤0=low=0)	Sex (male=1, female=2)	Age	Age' (＜60=1, ≥60=2)	T	T' (1-3=1, 4=2)	N (0=Negative, 1=Positive)	M	TNM stage	TNM stage (I-II=1, III-IV=2)	Location (Cardia / Body=1, Angle / Antrum=2)	Maximum diameter (＜4cm=1, ≥4cm=2)	Borrmann type (Ⅰ=1, Ⅱ=2, Ⅲ=3, Ⅳ=4)	Differentiation degree (Poor / Mucinous=1, Well / Moderate=2)	Growth pattern (Nested/cloddy=1, Infiltrative=2)	Vessel carcinoma embolus (Negative=0, Positive=1)	Perineural invasion (Negative=0, Posive=1)	Extranodal tumor implantation (Negative=0, Positive=1)	Live/Death	Live/Death' (Live=0, Death=0)	Survival time	Hp group
143	0.66474	0.12603	AGC	4	6	3	1	0	1	0	1	34	1	3	1	0	0	2	1	2	2	3	1	2	0			Live	0	83
182	0.45694	0.10732	AGC	4	8	3	1	4	2	1	1	76	2	3	1	0	1	4	2	1	2	3	2	2	0			Live	0	82
249	0.70852	0.27259	EGC	3	2	2	1	0	1	0	1	50	1																		0
291	0.69789	0.22789	AGC	4	3	2	1	0	1	0	1	50	1	3	1	0	0	2	1	1	2	2	1	2	0			Live	0	80	1
369	0.61793	0.05257	AGC	4	10	4	1	0	1	0	1	60	2	3	1	1	0	2	1	1	2	3	2	2	1	1	0	Death	1	48	0
374	0.66639	0.19434	AGC	4	4	2	1	0.5	2	1	2	60	2	2	1	0	0	1	1	2	2	3	1	2	1	0					0
395	0.72404	0.34901	AGC	4	0.5	2	1	0	1	0	1	26	1	4	2	1	0	3	2	1	2	4	1	2	1	1	1	Death	1	6	1
397	0.7291	0.3766	AGC	4	0	1	0	0	1	0	1	76	2	3	1	0	0	2	1	2	2	3	1	1	1	1	0	Live	0	78	0
448	0.7291	0.3766	AGC	4	0	1	0	0	1	0	1	57	1	3	1	1	0	2	1	2	2	3	1	2	1	1	0				1
560	0.7291	0.3766	AGC	4	0	1	0	0	1	0	1	60	2	4	2	1	0	3	2	2	2	4	1	2	0	1	0	Death	1	39	1
561	0.7291	0.3766	AGC	4	0	1	0	0	1	0	2	72	2	3	1	1	0	2	1	2	2	4	1	2	1	1	0
586	0.7291	0.3766	AGC	4	0	1	0	0	1	0	2	61	2	4	2	0	0	3	2	1	2	4	1	2	1	1	0	Death	1	73	1
650	0.7291	0.3766	AGC	4	0	1	0	0	1	0	1	50	1	4	2	1	0	3	2	2	2	4	1	2	0	1	0	Death	1	14	1
678	0.4823	0.16234	AGC	4	6	3	1	4	2	1	1	62	2	3	1	1	0	3	2	2	2	3	2	1	1	0		Live	0	72	0
759	0.71005	0.38532	AGC	4	0	1	0	0.5	2	1	1	40	1	4	2	0	0	3	2	2	2	2	1	2	0	1	0	Live	0	70	0
780	0.68704	0.18861	AGC	4	4	2	1	0	1	0	2	64	2	4	2	0	0	3	2	2	2	2	1	2	0	0	0	Live	0	70	1
940	0.7291	0.3766	AGC	4	0	1	0	0	1	0	2	70	2	4	2	1	0	3	2	2	2	3	1	2	0	1	0	Death	1	15	1
961	0.68704	0.18861	AGC	4	4	2	1	0	1	0	1	49	1	3	1	1	0	3	2	1	2	1	2	1	0	0	0	Live	0	67	1
1008	0.59361	0.03328	AGC	4	12	4	1	0	1	0	1	62	2	4	2	1	0	3	2	1	2	2		2	0	1	0	Death	1	7	1
1016	0.71375	0.29689	AGC	4	1.5	2	1	0	1	0	1	74	2	4	2	1	0	3	2	1	2	4	1	2	1	1	0	Death	1	2	0
1018	0.68704	0.18861	AGC	4	4	2	1	0	1	0	2	76	2	3	1	0	0	2	1	2	2	3	1	2	0	1	0				1
1020	0.7291	0.3766	AGC	4	0	1	0	0	1	0	1	53	1	4	2	1	0	3	2	2	1	3	1	2	0	1	0	Death	1	30	0
1036	0.7291	0.3766	AGC	4	0	1	0	0	1	0	1	69	2	4	2	0	0	3	2	2	2	3	2	1	1	1	0	Live	0	66	1
1044	0.69024	0.39411	AGC	4	0	1	0	1	2	1	2	48	1	4	2	1	0	3	2	2	2	4	1	2	1	1	0	Death	1	11	1
1095	0.7291	0.3766	AGC	4	0	1	0	0	1	0	2	25	1	4	2	1	0	3	2	1	2	4	1	2	1	1	0	Death	1	30	1
1113	0.7291	0.3766	AGC	4	0	1	0	0	1	0	1	58	1	4	2	1	0	3	2	1	2	4	1	2	1	1	0	Death	1	42	1
1119	0.59361	0.03328	AGC	4	12	4	1	0	1	0	2	49	1	4	2	1	0	3	2	1	2	3	1	2	0	1	0				1
1128	0.64849	0.41189	AGC	4	0	1	0	2	2	1	1	60	2	4	2	1	0	3	2	1	2	3	1	2	1	1	1	Death	1	5	1
1149	0.7291	0.3766	AGC	4	0	1	0	0	1	0	1	66	2	4	2	1	0	3	2	1	2	3	1	1	1	1	0	Death	1	25	1
1161	0.7291	0.3766	AGC	4	0	1	0	0	1	0	1	66	2	4	2	1	0	3	2	2	2	3	1	2	1	1	0	Death	1	23	0
1178	0.7291	0.3766	AGC	4	0	1	0	0	1	0	1	51	1	4	2	1	0	3	2	2	2	3	1	2	1	1	0	Death	1	17	0
1199	0.7291	0.3766	AGC	4	0	1	0	0	1	0	2	68	2	4	2	1	0	3	2	2	2	3	1	1	1	1	0	Live	0	63
1220	0.7291	0.3766	AGC	4	0	1	0	0	1	0	1	63	2	4	2	1	0			2	2	2	2	1	1	1	1	Death	1	8
1230	0.7291	0.3766	AGC	4	0	1	0	0	1	0	1	49	1	4	2	1	0	3	2	1	2	4	1	2	0	0	0	Death	1	49	1
1234	0.64167	0.08211	AGC	4	8	3	1	0	1	0	1	69	2	4	2	1	0	3	2	2	2	4	1	1	1	1	1	Live	0	63	0
1250	0.7291	0.3766	AGC	4	0	1	0	0	1	0	1	68	2	2	1	0	0	1	1	2	2	2	1	2	1	0	0	Live	0	62	1
1316	0.53318	0.33495	EGC	3	2	2	1	4	2	1	1	60	2
1359	0.37273	0.52181	AGC	4	0	1	0	8	3	1	2	69	2	4	2	1	0	3	2	2	2	4	1	2	1	1	1	Death	1	7	1
1371	0.7291	0.3766	AGC	4	0	1	0	0	1	0	2	53	1	3	1	0	0	2	1	1	2	1	1	2	1	1	0	Death	1	46	0
1373	0.7291	0.3766	AGC	4	0	1	0	0	1	0	1	68	2	3	1	1	0	2	1	2	2	3	1	1	0	1	0	Death	1	36
1387	0.7291	0.3766	AGC	4	0	1	0	0	1	0	1	64	2	4	2	1	0	3	2	2	2	3	1	2	1	1	0	Death	1	12	1
1396	0.7291	0.3766	AGC	4	0	1	0	0	1	0	1	51	1	2	1	0	0	1	1	2	1	2	1	1	1	1	0				1
1403	0.7291	0.3766	AGC	4	0	1	0	0	1	0	1	68	2	4	2	0	0	3	2	1	2	3	2	2	1	1	0	Death	1	19	1
1410	0.50404	0.10044	AGC	4	8	3	1	3	2	1	1	55	1	2	1	0	0	1	1	2	1	2	2	1	0	0	0	Live	0	60	1
1432	0.7291	0.3766	AGC	4	0	1	0	0	1	0	1	64	2	4	2	0	0	3	2	2	2	4	1	2	0	1	0	Death	1	53	1
1442	0.7291	0.3766	AGC	4	0	1	0	0	1	0	1	44	1	4	2	1	0	3	2	1	2	4	1	2	1	1	0	Live	0	59	0
1469	0.7291	0.3766	AGC	4	0	1	0	0	1	0	2	48	1	4	2	1	0	3	2	2	2	4	1	2	1	1	1	Death	1	6
1637	0.7291	0.3766	AGC	4	0	1	0	0	1	0	2	75	2	4	2	0	0	3	2	2	2	3	1	2	1	1	0	Live	0	54	1
1683	0.7291	0.3766	AGC	4	0	1	0	0	1	0	2	66	2	4	2	1	0	3	2	2	2	3	1	2	1	1	0	Death	1	5	1
1721	0.7291	0.3766	AGC	4	0	1	0	0	1	0	1	60	2	4	2	1	0	3	2	2	2	3	1	2	1	1	0	Death	1	31
1726	0.61793	0.05257	AGC	4	10	4	1	0	1	0	2	56	1	4	2	1	0	3	2	2	2	4	1	2	0	1	0	Death	1	39	1
1731	0.68704	0.18861	AGC	4	4	2	1	0	1	0	1	53	1	3	1	0	0	2	1	1	2	3	2	1	0	1	0	Live	0	52	1
1765	0.59361	0.03328	AGC	4	12	4	1	0	1	0	2	68	2	4	2	1	0	3	2	2	2	3	1	2	0	1	0	Death	1	5	0
1778	0.71892	0.3224	AGC	4	1	2	1	0	1	0	1	65	2	4	2	0	1	4	2	2	2	3	1	2	0	1	0	Live	0	50
1800	0.7291	0.3766	AGC	4	0	1	0	0	1	0	1	80	2	2	1	1	0	3	2	2	1	3	2	1	1	0	0	Death	1	24
1814	0.69024	0.39411	AGC	4	0	1	0	1	2	1	1	70	2	4	2	1	0	3	2	2	2	3	2	2	1	1	0	Live	0	49
1823	0.20551	0.50621	AGC	4	1.5	2	1	12	4	1	1	83	2	4	2	1	0	3	2	2	2	3	1	1	1	1	1	Death	1	14	1
1838	0.7291	0.3766	AGC	4	0	1	0	0	1	0	2	52	1	3	1	0	0	2	1	1	2	4	1	2	0	1	0	Death	1	29
1858	0.7291	0.3766	AGC	4	0	1	0	0	1	0	1	45	1	4	2	1	0	3	2	2	2	4	1	2	1	1	0	Death	1	8
1861	0.66474	0.12603	AGC	4	6	3	1	0	1	0	2	52	1	4	2	1	0	3	2	2	2	2	1	2	1	1	0				1
1866	0.7291	0.3766	AGC	4	0	1	0	0	1	0	1	63	2	4	2	0	0	3	2	2	2	3	2	2	0	1					1
1886	0.7291	0.3766	AGC	4	0	1	0	0	1	0	1	39	1	4	2	1	0	3	2	2	1	3	1	2	1	1	0	Live	0	47	1
1952	0.7291	0.3766	AGC	4	0	1	0	0	1	0	1	64	2	2	1	0	0	1	1	2	2	2	2	2	0	0	0	Live	0	46	1
1967	0.69789	0.22789	AGC	4	3	2	1	0	1	0	1	56	1	3	1	0	0	2	1	2	2	2	2	1	0	0	0	Live	0	45	1
1971	0.61793	0.05257	AGC	4	10	4	1	0	1	0	2	53	1	4	2	1	0	3	2		2	4	1	2	1	1	1	Death	1	6	0
1981	0.68154	0.17102	AGC	4	4.5	3	1	0	1	0	2	54	1	4	2	1	0	3	2		2	4	1	2	1	1	0	Death	1	24	1
1992	0.7291	0.3766	AGC	4	0	1	0	0	1	0	1	59	1	4	2	1	0	3	2	2	2	3	1	2	1	1	0	Death	1	44	1
2009	0.24938	0.32741	AGC	4	4	2	1	10	4	1	2	73	2	4	2	1	0	3	2		2	4	1	1	0	1	0	Death	1	29	1
2010	0.7291	0.3766	AGC	4	0	1	0	0	1	0	1	64	2	4	2	1	0	3	2	2	2	3	2	2	0	0	0				1
2026	0.59361	0.03328	AGC	4	12	4	1	0	1	0	1	71	2	2	1	0	0	1	1	2	1	2	1	2	0	0	0	Live	0	44	0
2038	0.64167	0.08211	AGC	4	8	3	1	0	1	0	1	73	2	4	2	1	0	3	2			4	1	2	1	1	0	Death	1	28	0
2046	0.1855	0.36076	AGC	4	4	2	1	12	4	1	1	63	2	4	2	0	0	3	2	2	2	2	1	2	0	1	0	Live	0	43	0
2056	0.7291	0.3766	AGC	4	0	1	0	0	1	0	1	52	1	4	2	1	0	3	2	2	2	4	1	2	1	1	0	Death	1	23	1
2058	0.7291	0.3766	AGC	4	0	1	0	0	1	0	1	56	1	4	2	1	0	3	2	2	2	3	1	2	0	1	0	Death	1	10	0
2065	0.7291	0.3766	AGC	4	0	1	0	0	1	0	1	69	2	4	2	1	0	3	2		2	4	1	2	1	1	1	Death	1	2	0
2090	0.61793	0.05257	AGC	4	10	4	1	0	1	0	1	48	1	4	2	1	0	3	2	2	2	3	1	2	0	1	0	Death	1	11	1
2108	0.69789	0.22789	AGC	4	3	2	1	0	1	0	1	64	2	4	2	1	0	3	2	2	2	3	1	2	1	1	0	Death	1	11	1
2157	0.61793	0.05257	AGC	4	10	4	1	0	1	0	1	79	2	4	2	1	0	3	2	2	2	4	1	2	1	1	0	Live	0	40	0
2259	0.7291	0.3766	AGC	4	0	1	0	0	1	0	1	65	2	4	2	1	0	3	2	1	2	4	1	2	1	1	0	Death	1	9	1
2262	0.7291	0.3766	AGC	4	0	1	0	0	1	0	1	83	2	4	2	1	0	3	2	1	2	3	1	2	1	1	0	Death	1	9	1
2266	0.7291	0.3766	AGC	4	0	1	0	0	1	0	1	51	1	2	1	1	0	2	1	2	1	3	1	2	1	1	0	Live	0	37	0
2294	0.71375	0.29689	AGC	4	1.5	2	1	0	1	0	1	81	2	4	2	1	0	3	2	2	2	3	1	2	1	1	0	Death	1	6	1
2309	0.7291	0.3766	AGC	4	0	1	0	0	1	0	1	59	1	2	1	1	0	2	1	2	1	3		2	1	1	0	Live	0	36	0
2323	0.69024	0.39411	AGC	4	0	1	0	1	2	1	2	64	2	4	2	1	0	3	2	2	2	2	1	2	1	1	0	Live	0	36	0
2325	0.61292	0.25494	AGC	4	3	2	1	2	2	1	1	72	2	2	1	1	0	2	1	2	2	3	2	2	1	1	0	Live	0	36	1
2392	0.7291	0.3766	AGC	4	0	1	0	0	1	0	2	69	2	4	2	1	0	3	2	2	2	3	1	2	0	0	0
2394	0.62319	0.20617	AGC	4	4	2	1	1.5	2	1	1	55	1	2	1	0	0	1	1	1	1	3	1	2	1	1	0	Live	0	34
2395	0.7291	0.3766	AGC	4	0	1	0	0	1	0	1	70	2	4	2	1	0	3	2	1	2	3	2	2	0	0	0
2396	0.4823	0.16234	AGC	4	6	3	1	4	2	1	1	62	2	4	2	1	0	3	2	1	2	3	2	2	1	1	0	Live	0	34	0
2411	0.7291	0.3766	AGC	4	0	1	0	0	1	0	1	66	2	4	2	1	0	3	2	1	2	4	1	2	1	1	0	Death	1	31
2416	0.63593	0.29898	AGC	4	2	2	1	1.75	2	1	1	58	1	4	2	1	0	3	2	2	2	3	2	2	1	1	0
2431	0.55106	0.09396	EGC	3	8	3	1	2	2	1	1	69	2
2432	0.69789	0.22789	AGC	4	3	2	1	0	1	0	1	56	1	4	2	1	0	3	2	2	2	3	1	2	1	1	0
2442	0.69789	0.22789	AGC	4	3	2	1	0	1	0	1	59	1	4	2	1	0	3	2		2	3	1	2	1	1	0
2443	0.36579	0.12233	AGC	4	8	3	1	6	3	1	1	62	2	4	2	1	0	3	2	1	1	3	2	2	0	1	0
2450	0.66805	0.28749	AGC	4	2	2	1	1	2	1	1	51	1	4	2	1	0	3	2	2	2	3	1	2	1	1	0	Live	0	33	1
2455	0.66474	0.12603	AGC	4	6	3	1	0	1	0	2	79	2	4	2	1	0	3	2	1	2	4	1	2	1	1	0	Death	1	11	1
2477	0.70852	0.27259	AGC	4	2	2	1	0	1	0	1	66	2	2	1	1	0	2	1	2	2	2	1	2	1	1	0	Live	0	33	1
2502	0.71892	0.3224	AGC	4	1	2	1	0	1	0	1	67	2	4	2	1	0	3	2	2	1	3	1	2	1	1	0	Live	0	32	1
2566	0.50776	0.23805	AGC	4	4	2	1	4	2	1	1	69	2	3	1	0	0	2	1	2	2	2	2	1	1	0	0	Live	0	31	1
2605	0.68704	0.18861	AGC	4	4	2	1	0	1	0	1	78	2	4	2	1	0	3	2	2	2	4	2	2	1	1	0	Death	1	12
2612	0.71375	0.29689	AGC	4	1.5	2	1	0	1	0	1	75	2	4	2	1	0	3	2	2	2	2	2	2	1	1	0	Live	0	30
2624	0.40804	0.24325	AGC	4	4.5	3	1	6	3	1	1	52	1	2	1	0	0	1	1	2	2	3	1	2	1	1	0	Live	0	29	1
2630	0.71892	0.3224	AGC	4	1	2	1	0	1	0	2	38	1	4	2	1	0	3	2	1	2	4	1	2	1	1	0	Live	0	29	0
2647	0.7291	0.3766	AGC	4	0	1	0	0	1	0	1	59	1	4	2	1	0	3	2	2	2	3	1	2	0	1	0	Live	0	29	1
2724	0.7291	0.3766	AGC	4	0	1	0	0	1	0	1	57	1	4	2	1	0	3	2	2	2	3	1	2	1	1	0	Death	1	4	0
2757	0.71375	0.29689	AGC	4	1.5	2	1	0	1	0	2	73	2	4	2	1	0	3	2	2	2	3	1	2	1	1	0	Live	0	26	1
2758	0.66474	0.12603	AGC	4	6	3	1	0	1	0	1	55	1	1	1		0			1	1	2	1	2	0	0	0	Live	0	26	1
2770	0.49689	0.29159	AGC	4	3	2	1	4.5	3	1	1	57	1	4	2	1	0	3	2	2	2	3	1	2	1	1	0	Live	0	26	1
2776	0.71375	0.29689	AGC	4	1.5	2	1	0	1	0	1	75	2	3	1	1	0	3	2	2	2	3	1	2	1	1	0	Live	0	26
2781	0.7291	0.3766	AGC	4	0	1	0	0	1	0	1	61	2	4	2	0	0	3	2	2	2	3	2	2	0	1	0	Live	0	26	1
2782	0.68704	0.18861	AGC	4	4	2	1	0	1	0	1	49	1	2	1	0	0	1	1	2	2	3		2	0	1	0				1
2791	0.68704	0.18861	AGC	4	4	2	1	0	1	0	2	66	2	2	1	0	0	1	1	2	1	3	1	2	0	0	0	Live	0	25	1
2802	0.71892	0.3224	AGC	4	1	2	1	0	1	0	1	61	2	2	1	0	0	1	1	2	1	3	1	2	0	1	0	Live	0	25	1
2814	0.28334	0.1391	AGC	4	8	3	1	8	3	1	1	79	2	4	2	1	0	3	2	2	2	3	1	2	1	1	0	Live	0	24
2816	0.70852	0.27259	AGC	4	2	2	1	0	1	0	1	66	2	4	2	1	0	3	2	2	2	3	1	2	1	1	1	Death	1	13	0
2846	0.69024	0.39411	AGC	4	0	1	0	1	2	1	1	63	2	2	1	0	0	1	1	2	1	3	1	2	0	1	0				0
2899	0.70852	0.27259	AGC	4	2	2	1	0	1	0	2	55	1	4	2	1	0	3	2	2	2	3	1	2	0	1	0	Death	1	16	1
2912	0.52947	0.15254	AGC	4	6	3	1	3	2	1	1	59	1	4	2	1	0	3	2	2	1	3	1	2	1	1	0	Death	1	8	0
2915	0.52947	0.15254	EGC	3	6	3	1	3	2	1	2	59	1																		1
2972	0.63507	0.24798	AGC	4	3	2	1	1.5	2	1	1	76	2	4	2	1	0	3	2	1	2	4	1	2	0	1	0	Death	1	20	1
2982	0.64167	0.08211	AGC	4	8	3	1	0	1	0	1	67	2	1	1	0	0	1	1	2	1	3	2	1	0	1	0	Live	0	20	1
3017	0.68704	0.18861	AGC	4	4	2	1	0	1	0	1	80	2	3	1	1	0	3	2	2	1	3	1	2	1	1	0
3037	0.64167	0.08211	AGC	4	8	3	1	0	1	0	2	47	1	1	1	0	0	1	1	2	2		1	1	0	0	0	Live	0	19	1
3051	0.62319	0.20617	EGC	3	4	2	1	1.5	2	1	1	65	2																		0
3072	0.60509	0.15364	AGC	4	5.5	3	1	1.5	2	1	1	62	2	3	1	1	0	3	2	2	1	3	1	2	0	1	0	Live	0	18	1
3100	0.69789	0.22789	AGC	4	3	2	1	0	1	0	1	68	2	4	2	1	0	3	2	1	2	3	2	2	1	1	0	Death	1	5	0
3164	0.7291	0.3766	AGC	4	0	1	0	0	1	0	1	69	2	2	1	0	0	1	1	2	2	2	2	1	0	0	0				1
3166	0.69249	0.20757	AGC	4	3.5	2	1	0	1	0	1	42	1	4	2	1	0	3	2		2	4	1	2	1	1	0	Death	1	13	1
3198	0.69789	0.22789	AGC	4	3	2	1	0	1	0	2	68	2	4	2	1	0	3	2	2	2	3	1	2	1	1	0				1
3223	0.7291	0.3766	AGC	4	0	1	0	0	1	0	1	46	1	2	1	0	0	1	1	1	2	3	1	2	0	0	0	Live	0	15	0
3254	0.57429	0.09086	EGC	3	8	3	1	1.5	2	1	1	79	2																		1
3390	0.7291	0.3766	AGC	4	0	1	0	0	1	0	1	46	1	4	2	1	0	3	2	2	2	4	1	2	1	1	0	Live	0	14
3393	0.21826	0.59459	AGC	4	0	1	0	12	4	1	1	58	1	4	2	1	0	3	2	2	2	4	1	2	1	1	0	Live	0	12
3395	0.7291	0.3766	AGC	4	0	1	0	0	1	0	2	46	1	3	1	1	0	3	2	2	2	3	1	1	1	1		Live	0	12
3396	0.56729	0.26923	AGC	4	3	2	1	3	2	1	1	67	2	2	1	1	0	2	1	1	2	3	2	2	1	1	0
3405	0.7291	0.3766	AGC	4	0	1	0	0	1	0	1	59	1	4	2	1	0	3	2	1	2	2	1	2	1	1	0	Death	1	4
3440	0.63679	0.3555	AGC	4	1	2	1	2	2	1	2	53	1	3	1	1	0	3	2	1	2	4	1	2	0	1	0	Live	0	11
3460	0.67762	0.23446	AGC	4	3	2	1	0.5	2	1	1	79	2	4	2	1	0	3	2	2	2	4	1	2	1	1	0
3466	0.61292	0.25494	AGC	4	3	2	1	2	2	1	1	60	2	4	2	1	0	3	2	1	2	3	2	2	0	1	0
3483	0.62617	0.21611	AGC	4	3.75	2	1	1.5	2	1	1	59	1	4	2	1	0	3	2	2	2	4	1	2	1	1	0
3484	0.7291	0.3766	EGC	3	0	1	0	0	1	0	2	45	1
3510	0.49503	0.19748	AGC	4	5	3	1	4	2	1	2	74	2	2	1	0	0	1	1	2	2	2	2	1	1	0	0
3617	0.64969	0.30769	AGC	4	1.75	2	1	1.5	2	1	1	71	2	4	2	1	0	3	2	2	2	4	2	2	1	1	0
3666	0.68154	0.17102	AGC	4	4.5	3	1	0	1	0	2	68	2	4	2	1	0	3	2	1	2	4	1	2	1	1	0
3685	0.7291	0.3766	AGC	4	0	1	0	0	1	0	1	50	1	4	2	1	0	3	2		2	4	1	2	1	1	0
3690	0.69789	0.22789	AGC	4	3	2	1	0	1	0	2	61	2	4	2	1	0	3	2	2	1	3	2	1	0	1	0
3709	0.66474	0.12603	AGC	4	6	3	1	0	1	0	1	65	2	4	2	1	0	3	2	1	2	3	1	1	0	1	0
3710	0.15666	0.17842	AGC	4	8	3	1	12	4	1	1	56	1	4	2	1	0	3	2	1	1	3	2	2	1	0	0
3731	0.60077	0.21228	EGC	3	4	2	1	2	2	1	1	58	1
3743	0.70852	0.27259	AGC	4	2	2	1	0	1	0	2	64	2	1	1	0	0	1	1	2	1		1	2	1	1	0
2476-1	.72910	.37660	AGC	4	0	1	0	0	1	0	2	79	2	4	2	1	0	3	2	1	2	3	1	1	0	1	0	Death	1	14	1
k100	0.69024	0.39411	EGC	3	0	1	0	1	2		1	51	1																		1
K1000	0.7291	0.3766	IM-GA	2	0	1	0	0	1		1	63	2
K1009	0.7291	0.3766	IM-GA	2	0	1	0	0	1		1	62	2
K1018A	0.7291	0.3766	EGC	3	0	1	0	0	1		2	63	2
K102	0.50776	0.23805	IM-GA	2	4	2	1	4	2		2	74	2
K1028	0.64849	0.41189	EGC	3	0	1	0	2	2		1	28	1
K103	0.55475	0.22491	IM-GA	2	4	2	1	3	2		1	57	1																		1
K1030	0.7291	0.3766	IM-GA	2	0	1	0	0	1		1	48	1
K1032	0.7291	0.3766	EGC	3	0	1	0	0	1		2	40	1
K1034	0.7291	0.3766	EGC	3	0	1	0	0	1		1	54	1
K1037	0.69024	0.39411	IM-GA	2	0	1	0	1	2		1	68	2
K1043	0.7291	0.3766	IM-GA	2	0	1	0	0	1		1	62	2
K105	0.45694	0.10732	IM-GA	2	8	3	1	4	2		2	63	2																		1
K1056	0.69024	0.39411	GS	1	0	1	0	1	2		2	37	1
K1061	0.45694	0.10732	GS	1	8	3	1	4	2		2	53	1																		1
K1062A	0.67924	0.33876	EGC	3	1	2	1	1	2		1	43	1
K1065	0.69024	0.39411	IM-GA	2	0	1	0	1	2		1	67	2
K1070	0.71892	0.3224	IM-GA	2	1	2	1	0	1		2	64	2
K1087A	0.55842	0.4481	EGC	3	0	1	0	4	2		2	73	2
K1097	0.69024	0.39411	IM-GA	2	0	1	0	1	2		1	57	1																		0
K1098	0.15666	0.17842	IM-GA	2	8	3	1	12	4		2	53	1
K1099-C	0.7291	0.3766	EGC	3	0	1	0	0	1		1	67	2
K110	0.69024	0.39411	GS	1	0	1	0	1	2		1	39	1
K1108	0.69024	0.39411	IM-GA	2	0	1	0	1	2		2	62	2
K1109	0.69024	0.39411	IM-GA	2	0	1	0	1	2		2	58	1
K111	0.28334	0.1391	GS	1	8	3	1	8	3		1	54	1																		1
K1111	0.7291	0.3766	IM-GA	2	0	1	0	0	1		1	60	2																		1
K1113-A	0.7291	0.3766	EGC	3	0	1	0	0	1		1	61	2
K1118	0.7291	0.3766	IM-GA	2	0	1	0	0	1		2	62	2
K112	0.55475	0.22491	IM-GA	2	4	2	1	3	2		2	58	1																		0
K1128C	0.60434	0.4299	EGC	3	0	1	0	3	2		1	68	2
K1130	0.46434	0.48487	EGC	3	0	1	0	6	3		2	51	1
K1141A	0.7291	0.3766	EGC	3	0	1	0	0	1		2	57	1
K1148	0.4517	0.42573	EGC	3	1	2	1	6	3		1	62	2
K115	0.45694	0.10732	GS	1	8	3	1	4	2		2	62	2
K1151	0.46434	0.48487	IM-GA	2	0	1	0	6	3		2	62	2																		1
K1154	0.7291	0.3766	EGC	3	0	1	0	0	1		1	67	2
K1158	0.64849	0.41189	EGC	3	0	1	0	2	2		1	67	2
K116	0.50776	0.23805	IM-GA	2	4	2	1	4	2		2	50	1																		1
K1164	0.7291	0.3766	EGC	3	0	1	0	0	1		1	68	2
K1170	0.67924	0.33876	IM-GA	2	1	2	1	1	2		1	55	1
K1175-4	0.52048	0.28402	EGC	3	3	2	1	4	2		1	60	2
K1190	0.69024	0.39411	EGC	3	0	1	0	1	2		1	64	2
K1197	0.55475	0.22491	GS	1	4	2	1	3	2		2	69	2
K1200-A	0.7291	0.3766	GS	1	0	1	0	0	1		2	61	2
k120-1	0.13159	0.07712	EGC	3	12	4	1	12	4		2	83	2
K1205-8	0.69789	0.22789	EGC	3	3	2	1	0	1		1	67	2
K121	0.55106	0.09396	GS	1	8	3	1	2	2		2	64	2																		1
K1214-6	0.52947	0.15254	EGC	3	6	3	1	3	2		2	76	2																		0
K1216-6	0.5921	0.37261	EGC	3	1	2	1	3	2		1	79	2																		0
K1223	0.53318	0.33495	IM-GA	2	2	2	1	4	2		1	79	2
K123	0.7291	0.3766	IM-GA	2	0	1	0	0	1		1	57	1																		1
K1241-6	0.34924	0.40367	EGC	3	2	2	1	8	3		1	57	1
K1248	0.67924	0.33876	IM-GA	2	1	2	1	1	2		1	68	2
K1249	0.7291	0.3766	IM-GA	2	0	1	0	0	1		2	63	2
K125	0.50776	0.23805	GS	1	4	2	1	4	2		2	59	1																		1
K1250-B	0.64849	0.41189	EGC	3	0	1	0	2	2		2	58	1
K1251-3	0.67924	0.33876	EGC	3	1	2	1	1	2		1	56	1
K1256B	0.7291	0.3766	EGC	3	0	1	0	0	1		1	76	2
K1278	0.7291	0.3766	IM-GA	2	0	1	0	0	1		1	63	2
K128	0.7291	0.3766	GS	1	0	1	0	0	1		2	56	1																		0
K1282A-7	0.7291	0.3766	EGC	3	0	1	0	0	1		2	73	2																		0
K1286-6	0.7291	0.3766	EGC	3	0	1	0	0	1		1	64	2
K1287-5	0.64167	0.08211	EGC	3	8	3	1	0	1		1	65	2
K129	0.61292	0.25494	GS	1	3	2	1	2	2		1	60	2																		1
K132	0.62493	0.30287	GS	1	2	2	1	2	2		1	50	1																		1
K1320	0.69024	0.39411	EGC	3	0	1	0	1	2		1	63	2
K1325A-6	0.7291	0.3766	EGC	3	0	1	0	0	1		1	66	2
K1326-3	0.37273	0.52181	EGC	3	0	1	0	8	3		2	74	2																		1
K1332	0.55842	0.4481	IM-GA	2	0	1	0	4	2		2	78	2
K134	0.50776	0.23805	GS	1	4	2	1	4	2		1	51	1																		1
K1344	0.7291	0.3766	IM-GA	2	0	1	0	0	1		1	61	2
K1347	0.55842	0.4481	EGC	3	0	1	0	4	2		1	48	1
K1349-11	0.32646	0.29573	EGC	3	4	2	1	8	3		1	65	2
K1353	0.53318	0.33495	EGC	3	2	2	1	4	2		2	59	1
K136	0.50776	0.23805	GS	1	4	2	1	4	2		2	22	1																		0
K1363	0.7291	0.3766	IM-GA	2	0	1	0	0	1		2	59	1
K1365A	0.7291	0.3766	EGC	3	0	1	0	0	1		2	81	2																		1
K1366-B	0.7291	0.3766	EGC	3	0	1	0	0	1		1	61	2
K137	0.69024	0.39411	IM-GA	2	0	1	0	1	2		2	50	1																		1
K1373	0.46434	0.48487	IM-GA	2	0	1	0	6	3		2	74	2
K140	0.50776	0.23805	GS	1	4	2	1	4	2		1	38	1																		0
K1405-6	0.7291	0.3766	EGC	3	0	1	0	0	1		1	73	2																		1
K1417-5	0.66474	0.12603	EGC	3	6	3	1	0	1		2	81	2																		1
K141-A	0.64849	0.41189	EGC	3	0	1	0	2	2		1	52	1																		1
K14-21	0.67924	0.33876	EGC	3	1	2	1	1	2		2	59	1																		1
K1425	0.7291	0.3766	EGC	3	0	1	0	0	1		1	65	2
K143	0.7291	0.3766	IM-GA	2	0	1	0	0	1		1	68	2																		1
K1434	0.7291	0.3766	EGC	3	0	1	0	0	1		2	58	1
K144	0.50776	0.23805	GS	1	4	2	1	4	2		1	48	1																		1
K1448	0.69024	0.39411	IM-GA	2	0	1	0	1	2		2	80	2
K1449	0.7291	0.3766	EGC	3	0	1	0	0	1		1	51	1
K1452-B	0.54583	0.39005	EGC	3	1	2	1	4	2		2	64	2
K1461	0.7291	0.3766	EGC	3	0	1	0	0	1		2	62	2
K1462	0.63679	0.3555	IM-GA	2	1	2	1	2	2		2	43	1
K1473	0.7291	0.3766	EGC	3	0	1	0	0	1		1	60	2
K1476	0.7291	0.3766	GS	1	0	1	0	0	1		2	43	1
K151	0.64849	0.41189	IM-GA	2	0	1	0	2	2		2	59	1																		1
K1526C-8	0.55475	0.22491	EGC	3	4	2	1	3	2		1	76	2																		0
K1531B-9	0.66805	0.28749	EGC	3	2	2	1	1	2		1	65	2
K1537-5	0.3609	0.46221	EGC	3	1	2	1	8	3		1	60	2
K154	0.50776	0.23805	GS	1	4	2	1	4	2		2	46	1
K1543-A	0.7291	0.3766	EGC	3	0	1	0	0	1		1	77	2
K155	0.50776	0.23805	GS	1	4	2	1	4	2		1	75	2																		1
K157	0.7291	0.3766	GS	1	0	1	0	0	1		1	58	1
K1578B	0.7291	0.3766	EGC	3	0	1	0	0	1		2	86	2
K1590	0.7291	0.3766	EGC	3	0	1	0	0	1		2	70	2
K160-6	0.60077	0.21228	EGC	3	4	2	1	2	2		1	62	2																		0
K1606-1-10	0.69789	0.22789	EGC	3	3	2	1	0	1		1	68	2
K1606-2-21	0.28334	0.1391	EGC	3	8	3	1	8	3		1	68	2
K161-7	0.5921	0.37261	EGC	3	1	2	1	3	2		1	41	1
K162	0.70852	0.27259	IM-GA	2	2	2	1	0	1		2	62	2																		1
K171	0.45694	0.10732	GS	1	8	3	1	4	2		1	55	1																		0
K179	0.50776	0.23805	GS	1	4	2	1	4	2		1	54	1																		1
K18	0.50776	0.23805	GS	1	4	2	1	4	2		1	72	2																		1
K180	0.45694	0.10732	GS	1	8	3	1	4	2		1	47	1																		0
K181	0.69024	0.39411	IM-GA	2	0	1	0	1	2		1	60	2																		1
K183	0.7291	0.3766	IM-GA	2	0	1	0	0	1		2	63	2																		1
K188	0.70852	0.27259	IM-GA	2	2	2	1	0	1		2	64	2																		1
K19	0.69024	0.39411	IM-GA	2	0	1	0	1	2		2	61	2																		1
K190	0.28334	0.1391	GS	1	8	3	1	8	3		1	47	1																		1
K191	0.7291	0.3766	GS	1	0	1	0	0	1		2	56	1																		1
K194-C	0.54583	0.39005	EGC	3	1	2	1	4	2		2	73	2																		1
K195	0.28334	0.1391	GS	1	8	3	1	8	3		2	64	2																		0
K196	0.69024	0.39411	IM-GA	2	0	1	0	1	2		1	60	2																		1
K197	0.32646	0.29573	GS	1	4	2	1	8	3		1	50	1																		1
K20	0.50776	0.23805	GS	1	4	2	1	4	2		2	33	1																		0
K201	0.45694	0.10732	GS	1	8	3	1	4	2		2	60	2																		1
K203	0.28334	0.1391	GS	1	8	3	1	8	3		1	59	1																		1
K206-8	0.4823	0.16234	EGC	3	6	3	1	4	2		1	63	2
K208	0.50776	0.23805	GS	1	4	2	1	4	2		2	56	1																		0
K211	0.53318	0.33495	IM-GA	2	2	2	1	4	2		2	67	2
K212	0.13159	0.07712	GS	1	12	4	1	12	4		1	45	1																		1
K216	0.55842	0.4481	IM-GA	2	0	1	0	4	2		2	60	2																		0
K219	0.71892	0.3224	GS	1	1	2	1	0	1		2	67	2																		0
K220	0.36579	0.12233	GS	1	8	3	1	6	3		2	47	1																		1
K221	0.70852	0.27259	IM-GA	2	2	2	1	0	1		1	62	2																		1
K222	0.63679	0.3555	GS	1	1	2	1	2	2		2	54	1																		0
K223	0.54583	0.39005	IM-GA	2	1	2	1	4	2		2	62	2																		1
K224	0.13159	0.07712	GS	1	12	4	1	12	4		1	82	2																		0
K228	0.32646	0.29573	GS	1	4	2	1	8	3		2	55	1																		0
K229	0.50776	0.23805	GS	1	4	2	1	4	2		2	60	2																		1
K23	0.32646	0.29573	GS	1	4	2	1	8	3		2	57	1																		0
K232-A	0.64849	0.41189	EGC	3	0	1	0	2	2		1	47	1
K235	0.24385	0.05854	GS	1	12	4	1	8	3		1	54	1																		0
K238	0.13159	0.07712	GS	1	12	4	1	12	4		2	58	1																		0
K239	0.30447	0.20665	GS	1	6	3	1	8	3		2	69	2
K240	0.63679	0.3555	IM-GA	2	1	2	1	2	2		1	75	2																		1
K247	0.50776	0.23805	GS	1	4	2	1	4	2		2	54	1																		0
K257	0.28334	0.1391	GS	1	8	3	1	8	3		2	27	1																		0
K258	0.57611	0.14323	IM-GA	2	6	3	1	2	2		2	62	2
K259-AB	0.64167	0.08211	GS	1	8	3	1	0	1		2	63	2																		1
K261	0.50776	0.23805	GS	1	4	2	1	4	2		2	62	2																		0
K262	0.32646	0.29573	GS	1	4	2	1	8	3		2	66	2																		1
K263	0.38973	0.18346	IM-GA	2	6	3	1	6	3		1	71	2																		1
K264	0.28334	0.1391	GS	1	8	3	1	8	3		1	48	1																		1
K265	0.7291	0.3766	IM-GA	2	0	1	0	0	1		2	57	1																		1
K267	0.57974	0.31869	IM-GA	2	2	2	1	3	2		2	59	1																		1
K268	0.28334	0.1391	GS	1	8	3	1	8	3		1	70	2																		1
K270A	0.64849	0.41189	EGC	3	0	1	0	2	2		1	73	2																		1
K271A	0.64849	0.41189	EGC	3	0	1	0	2	2		1	55	1
K275	0.62493	0.30287	IM-GA	2	2	2	1	2	2		2	55	1																		1
K277	0.66805	0.28749	IM-GA	2	2	2	1	1	2		2	54	1																		1
K28	0.71892	0.3224	IM-GA	2	1	2	1	0	1		2	66	2																		1
K282	0.54583	0.39005	EGC	3	1	2	1	4	2		2	28	1
K284	0.50404	0.10044	GS	1	8	3	1	3	2		1	50	1																		0
K29	0.70852	0.27259	IM-GA	2	2	2	1	0	1		1	60	2																		0
K290	0.30447	0.20665	IM-GA	2	6	3	1	8	3		1	61	2																		0
K294	0.28334	0.1391	GS	1	8	3	1	8	3		1	60	2																		1
K295	0.28334	0.1391	GS	1	8	3	1	8	3		2	55	1																		0
K296	0.4823	0.16234	IM-GA	2	6	3	1	4	2		2	71	2																		1
K30	0.61292	0.25494	IM-GA	2	3	2	1	2	2		1	42	1																		1
K300	0.28334	0.1391	GS	1	8	3	1	8	3		1	21	1																		1
K301	0.28334	0.1391	GS	1	8	3	1	8	3		1	48	1																		0
K302	0.13159	0.07712	GS	1	12	4	1	12	4		2	58	1																		0
K305	0.28334	0.1391	IM-GA	2	8	3	1	8	3		2	56	1																		0
K308-6	0.21826	0.59459	EGC	3	0	1	0	12	4		1	79	2
K309-10	0.5972	0.08785	EGC	3	8	3	1	1	2		1	69	2																		1
K31	0.50776	0.23805	GS	1	4	2	1	4	2		2	50	1																		0
K310	0.24385	0.05854	GS	1	12	4	1	8	3		1	64	2																		1
K311	0.32646	0.29573	GS	1	4	2	1	8	3		1	46	1																		1
K312	0.7291	0.3766	GS	1	0	1	0	0	1		1	59	1
K313	0.4823	0.16234	IM-GA	2	6	3	1	4	2		1	65	2
K314	0.69789	0.22789	GS	1	3	2	1	0	1		2	62	2																		1
K315	0.31994	0.0509	IM-GA	2	12	4	1	6	3		2	51	1																		1
K316	0.32646	0.29573	GS	1	4	2	1	8	3		2	61	2																		0
K323	0.32646	0.29573	IM-GA	2	4	2	1	8	3		1	45	1																		1
K324	0.71892	0.3224	GS	1	1	2	1	0	1		1	31	1																		1
K325	0.69024	0.39411	GS	1	0	1	0	1	2		1	49	1																		1
K326	0.13159	0.07712	GS	1	12	4	1	12	4		1	59	1
K328	0.13159	0.07712	GS	1	12	4	1	12	4		2	46	1																		1
K329	0.13159	0.07712	IM-GA	2	12	4	1	12	4		1	75	2
K32-C	0.7291	0.3766	EGC	3	0	1	0	0	1		1	50	1																		1
K33	0.24385	0.05854	IM-GA	2	12	4	1	8	3		1	59	1																		1
K330	0.13159	0.07712	GS	1	12	4	1	12	4		2	61	2																		0
K331	0.62493	0.30287	GS	1	2	2	1	2	2		1	28	1
K333A	0.67924	0.33876	EGC	3	1	2	1	1	2		1	56	1
K334	0.33775	0.34774	IM-GA	2	3	2	1	8	3		2	56	1																		1
K337	0.69024	0.39411	GS	1	0	1	0	1	2		1	57	1																		1
K338	0.13159	0.07712	GS	1	12	4	1	12	4		1	47	1																		1
K340-21	0.30447	0.20665	EGC	3	6	3	1	8	3		1	46	1
K342	0.13159	0.07712	GS	1	12	4	1	12	4		2	69	2																		0
K343	0.42662	0.31501	IM-GA	2	3	2	1	6	3		1	50	1																		1
K345	0.36579	0.12233	GS	1	8	3	1	6	3		1	51	1																		1
K351	0.33775	0.34774	GS	1	3	2	1	8	3		1	32	1																		1
K352	0.63679	0.3555	IM-GA	2	1	2	1	2	2		1	36	1
K358	0.45694	0.10732	GS	1	8	3	1	4	2		2	54	1																		0
K359	0.31994	0.0509	IM-GA	2	12	4	1	6	3		2	58	1																		1
K360	0.7291	0.3766	IM-GA	2	0	1	0	0	1		1	51	1																		1
K378A	0.7291	0.3766	EGC	3	0	1	0	0	1		2	56	1
K381	0.64849	0.41189	IM-GA	2	0	1	0	2	2		1	79	2																		0
K383	0.67924	0.33876	IM-GA	2	1	2	1	1	2		2	61	2																		1
K384	0.55842	0.4481	IM-GA	2	0	1	0	4	2		2	56	1																		1
K392	0.70852	0.27259	GS	1	2	2	1	0	1		2	64	2																		1
K397	0.69789	0.22789	GS	1	3	2	1	0	1		2	68	2																		1
K398-8	0.46434	0.48487	EGC	3	0	1	0	6	3		1	70	2																		1
K401	0.69024	0.39411	IM-GA	2	0	1	0	1	2		1	49	1																		1
K407	0.70852	0.27259	IM-GA	2	2	2	1	0	1		2	46	1																		1
K415-7	0.52947	0.15254	EGC	3	6	3	1	3	2		1	60	2
K420	0.7291	0.3766	GS	1	0	1	0	0	1		1	46	1																		0
K422	0.7291	0.3766	IM-GA	2	0	1	0	0	1		2	61	2																		1
K42-7	0.7291	0.3766	EGC	3	0	1	0	0	1		1	62	2
K428	0.55842	0.4481	IM-GA	2	0	1	0	4	2		2	59	1																		1
K435	0.70852	0.27259	IM-GA	2	2	2	1	0	1		2	73	2																		1
K438	0.3609	0.46221	IM-GA	2	1	2	1	8	3		2	52	1																		1
K440-B	0.55842	0.4481	EGC	3	0	1	0	4	2		2	28	1
K441	0.50776	0.23805	GS	1	4	2	1	4	2		1	51	1																		1
K445-3	0.67924	0.33876	EGC	3	1	2	1	1	2		1	61	2																		1
K46	0.55842	0.4481	EGC	3	0	1	0	4	2		1	60	2																		0
K464A-8	0.50404	0.10044	EGC	3	8	3	1	3	2		1	60	2
K464B-7	0.36579	0.12233	EGC	3	8	3	1	6	3		1	60	2
K471	0.4823	0.16234	IM-GA	2	6	3	1	4	2		1	62	2
K476	0.7291	0.3766	EGC	3	0	1	0	0	1		2	48	1
K478	0.50404	0.10044	IM-GA	2	8	3	1	3	2		2	63	2																		1
K493	0.57611	0.14323	IM-GA	2	6	3	1	2	2		2	65	2
K50	0.57974	0.31869	GS	1	2	2	1	3	2		2	49	1																		1
K502	0.5921	0.37261	EGC	3	1	2	1	3	2		2	64	2																		0
K503-2	0.70852	0.27259	EGC	3	2	2	1	0	1		1	84	2
K504	0.7291	0.3766	EGC	3	0	1	0	0	1		2	51	1
K507	0.67924	0.33876	IM-GA	2	1	2	1	1	2		1	60	2
K509	0.7291	0.3766	EGC	3	0	1	0	0	1		2	45	1
K517-B	0.63679	0.3555	EGC	3	1	2	1	2	2		1	66	2
K519A	0.64849	0.41189	EGC	3	0	1	0	2	2		1	66	2
K537	0.7291	0.3766	EGC	3	0	1	0	0	1		2	49	1
K555-13	0.64849	0.41189	EGC	3	0	1	0	2	2		1	79	2																		1
K55-8	0.55475	0.22491	EGC	3	4	2	1	3	2		2	74	2																		0
K561-A	0.57974	0.31869	EGC	3	2	2	1	3	2		1	50	1
K575CD	0.7291	0.3766	IM-GA	2	0	1	0	0	1		1	79	2
K577	0.7291	0.3766	EGC	3	0	1	0	0	1		2	45	1
K584A	0.69024	0.39411	EGC	3	0	1	0	1	2		1	77	2
K589	0.7291	0.3766	EGC	3	0	1	0	0	1		1	66	2
K605	0.63679	0.3555	EGC	3	1	2	1	2	2		2	58	1																		1
K618	0.69024	0.39411	EGC	3	0	1	0	1	2		1	56	1
K620D	0.68704	0.18861	EGC	3	4	2	1	0	1		1	44	1
K632	0.7291	0.3766	EGC	3	0	1	0	0	1		1	82	2
K639	0.54583	0.39005	IM-GA	2	1	2	1	4	2		1	61	2																		1
K640	0.69024	0.39411	IM-GA	2	0	1	0	1	2		1	60	2
K65	0.52048	0.28402	GS	1	3	2	1	4	2		2	58	1																		0
K654-9	0.70852	0.27259	EGC	3	2	2	1	0	1		1	64	2																		1
K655-8	0.32974	0.54022	EGC	3	0	1	0	9	4		1	69	2																		1
K657-12	0.21826	0.59459	EGC	3	0	1	0	12	4		1	56	1
K662	0.7291	0.3766	EGC	3	0	1	0	0	1		1	30	1
K663-C	0.64849	0.41189	EGC	3	0	1	0	2	2		1	58	1
K664	0.69024	0.39411	EGC	3	0	1	0	1	2		1	62	2
K67	0.32646	0.29573	GS	1	4	2	1	8	3		2	49	1																		0
K671-B	0.7291	0.3766	EGC	3	0	1	0	0	1		1	61	2
K673-A	0.7291	0.3766	EGC	3	0	1	0	0	1		1	87	2
K674-BC	0.69024	0.39411	IM-GA	2	0	1	0	1	2		1	59	1
K676	0.67924	0.33876	IM-GA	2	1	2	1	1	2		2	70	2																		1
K685	0.62493	0.30287	GS	1	2	2	1	2	2		1	51	1
K70	0.55106	0.09396	IM-GA	2	8	3	1	2	2		1	65	2																		1
K700	0.69024	0.39411	GS	1	0	1	0	1	2		2	50	1
K703	0.7291	0.3766	IM-GA	2	0	1	0	0	1		1	72	2
K710-5-2	0.53318	0.33495	EGC	3	2	2	1	4	2		2	48	1
K722	0.64849	0.41189	EGC	3	0	1	0	2	2		2	63	2
K730	0.7291	0.3766	EGC	3	0	1	0	0	1		1	60	2																		1
K738-4	0.66805	0.28749	EGC	3	2	2	1	1	2		1	71	2																		0
K74	0.50776	0.23805	GS	1	4	2	1	4	2		2	68	2																		0
K747	0.64849	0.41189	IM-GA	2	0	1	0	2	2		1	77	2
K749-7-2	0.50404	0.10044	EGC	3	8	3	1	3	2		1	51	1																		1
K752-A	0.69024	0.39411	EGC	3	0	1	0	1	2		1	53	1
K754-B	0.69024	0.39411	EGC	3	0	1	0	1	2		2	74	2
K757-7-2	0.57974	0.31869	EGC	3	2	2	1	3	2		2	66	2																		1
K76	0.64849	0.41189	IM-GA	2	0	1	0	2	2		1	67	2																		0
K766-17	0.65666	0.24115	EGC	3	3	2	1	1	2		2	55	1																		0
K766-9	0.69789	0.22789	EGC	3	3	2	1	0	1		2	55	1																		0
K77	0.32646	0.29573	GS	1	4	2	1	8	3		1	62	2																		1
K779	0.69024	0.39411	IM-GA	2	0	1	0	1	2		1	58	1
K785A	0.7291	0.3766	EGC	3	0	1	0	0	1		1	58	1
K787	0.69024	0.39411	EGC	3	0	1	0	1	2		1	66	2																		0
K793	0.7291	0.3766	EGC	3	0	1	0	0	1		2	41	1																		1
K799-A	0.5921	0.37261	EGC	3	1	2	1	3	2		1	78	2
K8	0.7291	0.3766	IM-GA	2	0	1	0	0	1		2	52	1																		1
K80	0.60077	0.21228	GS	1	4	2	1	2	2		1	59	1																		0
K806-13	0.2097	0.53599	EGC	3	1	2	1	12	4		1	66	2																		0
K808	0.7291	0.3766	EGC	3	0	1	0	0	1		2	66	2																		1
K81	0.28334	0.1391	GS	1	8	3	1	8	3		2	46	1																		0
K821	0.7291	0.3766	EGC	3	0	1	0	0	1		1	75	2
K822-13	0.70852	0.27259	EGC	3	2	2	1	0	1		1	59	1																		1
K830-A	0.7291	0.3766	EGC	3	0	1	0	0	1		2	70	2
K837	0.7291	0.3766	GS	1	0	1	0	0	1		2	59	1
K84	0.70852	0.27259	IM-GA	2	2	2	1	0	1		1	60	2																		1
K846-B	0.55842	0.4481	EGC	3	0	1	0	4	2		1	64	2																		1
K849B	0.7291	0.3766	EGC	3	0	1	0	0	1		2	60	2
K858（k885）	0.7291	0.3766	IM-GA	2	0	1	0	0	1		1	59	1
K859-9	0.55842	0.4481	EGC	3	0	1	0	4	2		2	55	1
K870	0.5921	0.37261	EGC	3	1	2	1	3	2		1	62	2																		1
K872A-10	0.64849	0.41189	EGC	3	0	1	0	2	2		1	72	2																		0
K877	0.60434	0.4299	EGC	3	0	1	0	3	2		1	59	1
K88	0.63679	0.3555	IM-GA	2	1	2	1	2	2		1	77	2																		1
K88-C	0.60434	0.4299	EGC	3	0	1	0	3	2		1	77	2																		1
K906-5-2	0.71892	0.3224	EGC	3	1	2	1	0	1		1	51	1
K920	0.69024	0.39411	IM-GA	2	0	1	0	1	2		1	62	2
K926	0.7291	0.3766	EGC	3	0	1	0	0	1		1	37	1
K937	0.46434	0.48487	IM-GA	2	0	1	0	6	3		1	60	2
K941	0.66805	0.28749	IM-GA	2	2	2	1	1	2		1	60	2
K96	0.55842	0.4481	IM-GA	2	0	1	0	4	2		1	58	1																		1
K97	0.66805	0.28749	IM-GA	2	2	2	1	1	2		2	53	1																		0
K974-A	0.64849	0.41189	EGC	3	0	1	0	2	2		1	62	2																		0
K977	0.7291	0.3766	GS	1	0	1	0	0	1		1	16	1																		1
K978	0.7291	0.3766	IM-GA	2	0	1	0	0	1		2	72	2
k984	0.7291	0.3766	EGC	3	0	1	0	0	1		2	71	2
K986	0.7291	0.3766	EGC	3	0	1	0	0	1		1	68	2
K99	0.52048	0.28402	IM-GA	2	3	2	1	4	2		1	37	1
K993A-7-1	0.7291	0.3766	EGC	3	0	1	0	0	1		2	81	2																		1
K999	0.7291	0.3766	IM-GA	2	0	1	0	0	1		1	60	2
KK690	0.7291	0.3766	EGC	3	0	1	0	0	1		2	60	2																		0

## Sheet: Raw data （Pair）
Number	FABP1-NO	FABP1-IM	FABP1-GC	TRIB3-NO	TRIB3-IM	TRIB3-GC
1008	4	2	12	8	4	0
1020	10	4	0	10	2	0
1036	8	4	0	12	10	0
1128	7.5	4	0	12	6	2
1149	12	6	0	12	8	0
1161	12	4	0	12	6	0
1199	4	1.5	0	6	2	0
1230	12	4	0	12	4	0
1359	12	4	0	12	4	8
1371	12	4	0	12	4	0
1387	8	8	0	10	6	0
1403	10	8	0	12	4	0
1410	10	4	8	12	6	3
1683	11	8	0	12	4	0
1823	12	6	1.5	6	8	12
1838	12	10	0	12	6	0
1952	12	7	0	8	6	0
2026	12	6	12	12	8	0
2038	12	6	8	12	4	0
2056	10	6	0	9	6	0
2058	8	6	0	10	2	0
2259	7	4	0	10	8	0
2325	6	4	3	8	6	2
2394	9	10	4	10	8	1.5
2416	12	6	2	12	8	1.75
2477	6	6	2	8	8	0
2502	8	6	1	10	4	0
2612	8	2	1.5	12	4	0
2647	12	6	0	12	8	0
2724	12	2	0	12	4	0
2776	8	2	1.5	10	4	0
2781	10	6	0	12	4	0
2782	12	6	4	10	6	0
2802	12	6	1	10	4	0
2816	10	6	2	12	10	0
2899	10	7	2	10	9	0
2912	8	6	6	12	8	3
3100	12	10	3	12	4.75	0
3390	12	12	0	12	6	0
3393	10	6	0	10	8	12
3395	4.5	1.5	0	12	6	0
3460	10	4	3	12	4	0.5
3466	12	8	3	12	8	2
3666	9	7	4.5	12	4	0
3690	10	8	3	12	6	0
3743	6	4	2	8	2	0
2476-1	10	4	0	8	3	0

## Sheet: Table 1
Table 1 Clinicopathological parameters of GS, IM-GA, EGC, AGC and survival in AGC
Characteristics	Categories				P	Cases of events	MST	P
	GS	IM-GA	EGC	AGC
Gender					＜0.001			0.146
Male	42	53	97	106		41	44
Female	47	49	47	38		17	29
Age (years)					＜0.001			0.91
＜60	62	39	53	59		24	42
≥60	27	63	91	85		34	39
Hp infection1					0.004			0.913
(-)	33	9	18	31		15	46
(+)	41	49	29	70		33	39
Tumor location1								0.082
Cardia / Body				40		21	31
Angle / Antrum				96		31	53
Borrmann type1								0.001
Ⅰ				2		1	46
Ⅱ				21		3	No reached
Ⅲ				79		27	44
Ⅳ				40		27	28
Differentiation degree1								0.016
Poor / Mucinous				108		51	31
Well / Moderate				33		6	No reached
TNM stage1								＜0.001
Ⅰ-Ⅱ				36		4	No reached
Ⅲ-Ⅳ				106		53	29
Invasive extent								＜0.001
T1-3				46		5	No reached
T4				98		53	24
Lymph node metastasis1								＜0.001
(-)				39		5	No reached
(+)				104		53	25
Distant metastasis								0.138
(-)				142		58	No reached
(+)				2		0	No reached
Perineural invasion1								0.002
(-)				22		2	No reached
(+)				119		56	30
Maximum diameter (cm)1								0.045
＜4				22		3	No reached
≥4				121		54	39
Growth pattern								0.055
Nested/cloddy				25		7	No reached
Infiltrative				119		51	39
Vessel carcinoma embolus								0.059
(-)				53		17	53
(+)				91		41	31
Extranodal tumor implantation1								＜0.001
(-)				127		49	42
(+)				10		9	6
The bold values: P<0.05.
1Incomplete information.

## Sheet: Table 2
Table 2. Correlation between the expression of FABP1 and TRIB3 and survival in GC
Characteristics	Case	Univariate	Multivariate
		P	Hazard Ratio (95% CI)	P
FABP1 (Negative vs. Positive)	112	0.039	1.409 (0.757-2.623)	0.279
TRIB3 (Negative vs. Positive)	112	0.043	0.547 (0.244-1.230)	0.144
TNM stage (Ⅰ-Ⅱ vs. Ⅲ-Ⅳ)	112	＜0.001	3.126 (1.083-9.023)	0.035
Maximum diameter (＜4cm vs. ≥4cm)	112	0.045	1.576 (0.482-5.152)	0.452
Differentiation degree (Poor / Mucinous vs. Well / Moderate)	112	0.016	0.664 (.0257-1.716)	0.398
Perineural invasion (Negative vs. Positive)	112	0.002	2.990 (0.691-12.933)	0.143
Extranodal tumor implantation (Negative vs. Positive)	112	＜0.001	3.342 (1.408-7.928)	0.006
The bold values: P<0.05.
